# Supplementary material for: The Impact of the COVID-19 Pandemic on Healthy Lifestyle Behaviors and Perceived Mental and Physical Health of People Living with Non-Communicable Diseases: An International Cross-Sectional Survey
Source: Int J Environ Res Public Health. 2022 Jun 30;19(13):8023. doi: 10.3390/ijerph19138023 (PMC9265593; doi:10.3390/ijerph19138023)
Supplement: Supplementary file 1 [file ijerph-19-08023-s001.zip]

Archive with 1 entries (1 files):
- ijerph-1739935-supplementary.pdf
